# Supplementary material for: Anterior cruciate ligament reconstruction in a rabbit model using a silk-collagen scaffold modified by hydroxyapatite at both ends: a histological and biomechanical study
Source: J Orthop Surg Res. 2021 Feb 16;16:139. doi: 10.1186/s13018-021-02281-0 (PMC7885370; doi:10.1186/s13018-021-02281-0)
Supplement: Supplementary file 1 — Additional file 1: Supplementary data. Comparison of the micro-CT results and biomechanical test results from the two groups. [file 13018_2021_2281_MOESM1_ESM.zip]

Archive with 2 entries (2 files):
- biomechanical test.docx
- Micro-CT results.docx
